# Supplementary material for: Overexpression of RpKTI2 from Robinia pseudoacacia Affects the Photosynthetic Physiology and Endogenous Hormones of Tobacco
Source: Plants (Basel). 2024 Jul 6;13(13):1867. doi: 10.3390/plants13131867 (PMC11243900; doi:10.3390/plants13131867)
Supplement: Supplementary file 1 [file plants-13-01867-s001.zip]

Archive with 1 entries (1 files):
- plants-3060517-supplementary.pdf
